# Supplementary material for: Percutaneous transvenous coil embolization (PTCE) for treatment of single extrahepatic portosystemic shunt in dogs
Source: BMC Vet Res. 2023 Oct 19;19:215. doi: 10.1186/s12917-023-03783-1 (PMC10585740; doi:10.1186/s12917-023-03783-1)
Supplement: Supplementary file 5 — Additional file 5: Supplementary Table. Diameter of shunt vessel and number and type of implanted coils. [file 12917_2023_3783_MOESM5_ESM.xlsx]

## Sheet: Sheet1
Supplementary table. Diameter of shunt vessel and number and type of implanted coils
Case No.	PSS diameter (mm)	Implanted coils							Ratio*
		Total numbers	Type			Diameter [number]
1	5.5	2	MReye® EC			5-mm [1], 6-mm [1]			1.09091
2	5.4	5	MReye® EC			6-mm [2], 8-mm [3]			1.48148
3	7	1	MReye® EC			10-mm [1]			1.42857
4	5.6	3	MReye® EC			8-mm [1], 10-mm [2]			1.78571
5	8.7	2	MReye® EC			8-mm [1], 10-mm [1]			1.14943
6	5	2	MReye® EC			8-mm [1], 10-mm [1]			2
7	4.7	4	MReye® EC			5-mm [1], 7-mm [1], 8-mm [2]			1.70213
8	6.8	2	MReye® EC			10-mm [1], 12-mm [1]			1.76471
9	5	3	MReye® EC			6-mm [3]			1.2
10	5.4	2	MReye® EC			8-mm [1], 10-mm [1]			1.85185
11	6.7	1	MReye® EC			8-mm [1]			1.19403
12	6.8	2	MReye® EC			8-mm [1], 10-mm [1]			1.47059
13	7.4	3	MReye® EC			10-mm [1], 12-mm [2]			1.62162
14	8.6	1	MReye® EC			10-mm [1]			1.16279
15	8.7	3	MReye® EC			8-mm [1], 10-mm [2]			1.14943
16	7.5	2	MReye® EC			8-mm [1], 10-mm [1]			1.33333
17	6	2	MReye® EC			8-mm [2]			1.33333
18	5	2	MReye® EC			6-mm [2]			1.2
19	6.5	2	MReye® EC			7-mm [2]			1.07692
20	4.7	2	MReye® EC			6-mm [2]			1.2766
21	7.9	2	MReye® EC			8-mm [1], 10-mm [1]			1.26582
22	7.1	2	MReye® EC			6-mm [1], 8-mm [1]			1.12676
23	7.8	2	MReye® EC			8-mm [1], 10-mm [1]			1.28205
24	5.8	3	MReye® EC			6-mm [2], 7-mm [1]			1.2069
25	5.9	2	MReye® EC			8-mm [2]			1.35593
26	3.8	2	MReye® EC			5-mm [2]			1.31579
27	2.5	1	MReye® EC			4-mm [1]			1.6
28	6.4	2	MReye® EC			7-mm [1], 8-mm [1]			1.25
29	6.5	2	MReye® EC			8-mm [2]			1.23077
30	5.8	3	MReye® EC			8-mm [2], 10-mm [1]			1.72414
31	5	3	MReye® EC			7-mm [3]			1.4
32	4.5	2	MReye® EC			6-mm [2]			1.33333
33	4.5	2	MReye® EC			6-mm [2]			1.33333
34	4.5	2	MReye® EC			7-mm [2]			1.55556
35	5.8	2	MReye® EC			7-mm [2]			1.2069
36	6.4	2	MReye® EC			8-mm [1]			1.25
37	5.1	1	InterlockTM			6-mm [1]			1.17647
38	3.7	2	MReye® EC			8-mm [2]			2.16216
39	4.7	1	InterlockTM			6-mm [1]			1.2766
40	6.6	1	InterlockTM			8-mm [1]			1.21212
41	2.7	1	InterlockTM			4-mm [1]			1.48148
42	4.8	1	InterlockTM			6-mm [1]			1.25
MReye® EC: 0.035-inch MReye® embolization coils, InterlockTM: InterlockTM-35 Coil Fibered IDCTM Occlusion system
*Ratio: Ratio of the maximum size of coils to the PSS diameter
